# Supplementary material for: Effectiveness of virtual reality technology combined with conventional pelvic floor rehabilitation training in postpartum myofascial pelvic pain syndrome: A randomized controlled trial
Source: PLoS One. 2026 Mar 31;21(3):e0340918. doi: 10.1371/journal.pone.0340918 (PMC13038010; doi:10.1371/journal.pone.0340918)
Supplement: S3 File — (XLSX) [file pone.0340918.s003.xlsx]

## Sheet: Sheet1
ChiCTR2300069517
Group(1=Experimental group,2=Control group)	Age	Height	Weight	BMI
1	28	164	48	18.2
1	31	155	54.4	22.6
1	29	153	47.2	20.2
1	35	156	57.3	23.5
1	32	158	63	25.2
1	28	155	50.9	21.2
1	30	150	53.2	23.6
1	31	161	51.6	19.9
1	40	159	57.8	22.9
1	28	160	63	24.6
1	35	175	59.1	19.3
1	31	164	48	21.6
1	35	172	58	23.3
1	30	158	68.8	25.6
1	31	168	74.3	26.3
1	43	164	48.4	18
1	32	160	57.3	22.4
1	20	156	52.5	21.6
1	33	164	57.1	21.2
1	31	160	62.1	24.3
1	34	153	52.8	22.6
1	21	161	64.1	24.7
1	29	155	58.2	24.2
1	29	162	70.1	26.7
1	28	172	52.1	17.6
1	29	168	56.9	20.2
1	29	160	48.9	19.1
2	28	155	50.8	21.1
2	27	150	52.1	23.2
2	28	158	55.4	22.2
2	29	159	51.8	20.5
2	34	163	53.2	20
2	27	163	46.7	17.6
2	32	160	60.1	23.5
2	34	161	70.6	27.2
2	36	159	49.7	19.7
2	32	156	58.4	24
2	30	154	58.2	24.5
2	34	165	79.6	29.2
2	34	168	94.4	33.4
2	36	158	56.9	22.8
2	32	165	54.3	19.9
2	32	156	58.9	24.2
2	36	161	64.3	24.8
2	29	163	80.1	30.1
2	33	168	55.9	19.8
2	32	168	66.7	23.6
2	30	150	51.6	22.9
2	29	169	53.2	18.6
2	35	154	54.6	23
2	36	162	52.9	20.2
2	32	162	54.6	20.8
2	30	154	51.4	21.7
2	39	155	55.3	23
2	28	167	62.2	22.3
2	29	166	55.7	20.2
2	41	157	51.8	21
