# Supplementary material for: Effectiveness of virtual reality technology combined with conventional pelvic floor rehabilitation training in postpartum myofascial pelvic pain syndrome: A randomized controlled trial
Source: PLoS One. 2026 Mar 31;21(3):e0340918. doi: 10.1371/journal.pone.0340918 (PMC13038010; doi:10.1371/journal.pone.0340918)
Supplement: S4 File — (XLSX) [file pone.0340918.s004.xlsx]

## Sheet: Sheet1
ChiCTR2300069517
Group(1=Experimental group,2=Control group)	Thickness-Rest(cm)	Thickness-Maximum contraction(cm)	Young’s modulus-Rest(kPa)	Young’s modulus-Maximum contraction (kPa)
1	0.866667	0.72	7.1	8.96667
1	1.05	0.663333	10.8	8.1
1	0.95	0.943333	5.83333	11.9333
1	0.496667	0.69	5.1	15.4
1	0.693333	0.68	9.43333	13.6667
1	0.926667	1.11333	4.6	7.36667
1	1.05	1.01667	6.66667	24.6333
1	0.83	0.99	11	30.17
1	0.79	0.64	3.73	5.9
1	1.04667	0.863333	2.5	8.4
1	0.68	0.726667	3.76667	14.9667
1	0.913333	0.903333	9.33333	10.5333
1	0.516667	0.64	2.5	13.6333
1	1.12	1.11333	16.8	36.1667
1	1.05	1.19333	11.3667	25.8333
1	0.726667	1	6.03333	41.3
1	0.846667	0.893333	5.16667	17.8667
1	0.803333	1.22	4.63333	11.0667
1	1.21333	1.1	5.1	13.8667
1	1.25333	0.99	7.03333	15.4
1	1.57333	1.31	3.3	13.5667
1	0.96	1.36667	4.93333	19.2333
1	0.53	0.513333	4.6	10
1	0.773333	0.843333	12.3333	25.1667
1	0.88	1.35667	4	12.1
1	0.7	0.833333	6.6	23.7667
1	0.77	0.556667	8.93333	23.7333
2	1.02667	1.11	3.7	13.4333
2	0.803333	0.9	5.96667	7.66667
2	0.94	0.96	14.73	17.07
2	1.22667	1.14	6.66667	20.3
2	0.58	0.81	9.46667	18.3
2	1.03667	1.02667	3.86667	6.56667
2	1.2	1.19333	6.73333	10.1333
2	1.00333	1.42667	3	11.2333
2	1.03667	0.96	3.23333	3.4
2	1.05333	1.35667	5.13333	9.8
2	1.32333	1.02333	5.66667	17.3
2	1.09667	1.12333	14.2333	14.0667
2	0.826667	1.16667	5.1	23.4667
2	0.743333	1.08667	5.5	24.5667
2	0.756667	0.616667	17.4	15.6333
2	1.03333	1.03333	6.53333	4.26667
2	1.02	0.876667	5.83333	27.5
2	0.693333	0.803333	7.83333	12.6
2	0.636667	0.74	8.26667	10.4333
2	0.79	0.98	6.27	11.8
2	0.91	0.86	8.16667	15.8667
2	1.02667	0.923333	16	26.1
2	0.81	0.803333	5.23333	23.8
2	0.843333	0.93	6.26667	25.1
2	0.526667	0.913333	9.43333	13.7333
2	0.96	0.686667	2.36667	9.06667
2	0.59	0.393333	8.33333	10.0333
2	0.766667	0.946667	3.5	15.6667
2	0.71	0.91	4.13333	7.03333
2	0.82	0.74	6.43	9.33
