# Supplementary material for: Effectiveness of virtual reality technology combined with conventional pelvic floor rehabilitation training in postpartum myofascial pelvic pain syndrome: A randomized controlled trial
Source: PLoS One. 2026 Mar 31;21(3):e0340918. doi: 10.1371/journal.pone.0340918 (PMC13038010; doi:10.1371/journal.pone.0340918)
Supplement: S5 File — (XLSX) [file pone.0340918.s005.xlsx]

## Sheet: Sheet1
ChiCTR2300069517
Group（1=Experimental group,2=Control group)	VAS-Before intervention	VAS-After intervention
1	4.8	0
1	1.6	0.4
1	4.4	0
1	3.6	0.5
1	4.9	1.1
1	2.1	0.35
1	5	0
1	6.25	0.5
1	4	0
1	3.1	0
1	6.1	0.2
1	0.5	0.1
1	8.4	0.5
1	6.7	2
1	4.4	0.3
1	3.6	0
1	1.3	0.8
1	4	0
1	3.3	1
1	4.25	1.9
1	2.6	0.2
1	2.4	0
1	4.3	0.8
1	6.9	5
1	4.5	0
1	61	6.6
1	6.1	1.9
2	2.1	0
2	6.7	0.8
2	5.8	0.4
2	6	0.2
2	0.8	0.25
2	2.8	0
2	2.7	2.6
2	1	0.7
2	4.5	2.6
2	6	0
2	6.1	3.5
2	4.8	0.7
2	6.15	2.6
2	4.95	4.3
2	4.8	1.1
2	7.6	0.8
2	5	0.2
2	2.4	1.1
2	4.9	0
2	2	1
2	1.3	0.3
2	5.1	3.2
2	4.6	0
2	5.15	0
2	4.9	3.1
2	3.3	1.5
2	1.4	0
2	3.5	0.2
2	3.3	0
2	1.7	1.4
