# Supplementary material for: Effectiveness of virtual reality technology combined with conventional pelvic floor rehabilitation training in postpartum myofascial pelvic pain syndrome: A randomized controlled trial
Source: PLoS One. 2026 Mar 31;21(3):e0340918. doi: 10.1371/journal.pone.0340918 (PMC13038010; doi:10.1371/journal.pone.0340918)
Supplement: S6 File — (XLSX) [file pone.0340918.s006.xlsx]

## Sheet: Sheet1
ChiCTR2300069517
Group1=Experimental group,2=Control group	Resting stage		Rapid contraction		Tension contraction stage			Endurance contraction stage
	Mean of pre-resting (μV)	Mean of post-resting (μV)	Maximum value(μV)	Relaxation time (s)	Mean(μV)	Coefficient of variation	Relaxation time(s)	Mean(μV)	Coefficient of variation
1	1.01	2.53	60.27	0.65	52.51	0.31	0.39	55.41	0.19
1	1.07	3.67	33.02	0.81	29.04	0.25	0.86	20.87	0.37
1	2.68	3.9	35.33	0.71	29.98	0.26	0.73	32.68	0.15
1	6.6	9.22	39.31	0.88	38.49	0.25	0.58	33.75	0.21
1	1.97	2.05	21.82	0.75	14.78	0.24	1.22	14.25	0.25
1	1.54	2.1	29.37	0.88	22.32	0.28	0.66	20.86	0.21
1	0.86	5.23	44.37	0.7	30.96	0.24	0.82	28.41	0.17
1	11.78	13.5	76.06	0.7	78.29	0.32	0.6	79.46	0.19
1	1.11	5.08	52.08	0.77	40.17	0.28	0.59	40.83	0.13
1	5.99	8.66	31.13	1.21	20.86	0.24	9	19.68	0.22
1	4.4	4.62	48.32	0.75	33.05	0.27	0.64	30.13	0.11
1	3.23	3.94	44.78	0.69	34.55	0.28	0.62	35.79	0.15
1	1.38	2.61	45.58	0.75	49.69	0.26	0.57	49.37	0.23
1	1.85	8.02	45.4	0.64	33.81	0.26	0.85	29.49	0.3
1	2.31	6.22	35.96	0.91	26.54	0.28	0.51	21.67	0.17
1	4.12	7.07	40.92	0.8	33.07	0.26	0.7	34.67	0.13
1	4.18	5.25	46.23	0.94	42.13	0.18	1.15	36.98	0.24
1	4.4	15.13	52.08	0.66	52.15	0.25	0.67	47.61	0.17
1	4.49	4.94	51	0.61	57.94	0.31	0.46	53.85	0.16
1	2.45	5.01	31.68	0.8	25.86	0.26	0.78	25.97	0.15
1	1.38	2.7	46.07	0.76	37.82	0.28	0.54	33.66	0.2
1	25.54	32.59	53.49	5.32	50.05	0.21	2.76	50.49	0.12
1	2.87	7.09	42.78	0.77	35.91	0.22	0.8	34.32	0.16
1	8.3	12.07	35.44	1.09	28.37	0.2	0.8	26.26	0.12
1	1.87	5.44	24.15	1.27	19.83	0.18	1.21	17.92	0.2
1	4.21	5.23	20.95	1.46	17.83	0.18	1.24	17.11	0.16
1	7.8	3.46	56.76	0.64	50.65	0.28	0.63	44.17	0.18
2	7.64	5.94	40.61	0.93	28.95	0.31	0.44	25.94	0.2
2	2.79	3.27	38.45	1.06	31.88	0.22	1.13	30.16	0.15
2	3.66	8.31	41.13	0.79	38.75	0.22	0.79	39.01	0.14
2	1.24	2.13	35.49	0.89	34.99	0.24	0.66	36.47	0.16
2	1.92	4.01	18.06	0.86	11.27	0.25	0.94	11.96	0.26
2	3.95	4.36	17.61	0.98	14.32	0.15	1.49	13.18	0.14
2	2.08	3.85	40.56	1.34	39.02	0.18	1.27	34.43	0.15
2	3.34	7.53	33.82	0.95	30.28	0.23	0.75	22.1	0.27
2	3	10.72	46.92	0.77	40.73	0.32	0.78	30.08	0.18
2	14.17	11.12	30.93	9	28.39	0.19	6.93	24.9	0.11
2	1.62	5.08	53.82	0.8	38.72	0.26	0.64	34.77	0.17
2	2.08	2.94	19.08	1	15.43	0.21	0.8	14.16	0.18
2	3.5	5.48	33.05	1.15	30.27	0.25	0.72	24.02	0.27
2	3.29	14.89	59.35	0.93	41.98	0.23	0.86	41.69	0.19
2	1.54	2.18	28.48	1	23.18	0.26	0.91	20.7	0.15
2	1.7	2.07	17.22	5.2	11.05	0.2	9	10.8	0.11
2	4.08	6.68	35.96	1.03	35.48	0.22	0.59	31.31	0.18
2	5.57	5.75	12.86	8.36	12.77	0.19	2.36	13.57	0.11
2	2.45	5.5	42.49	0.8	42.97	0.32	0.47	46.93	0.18
2	3.82	3.39	61.07	0.49	48.42	0.3	0.61	42.17	0.22
2	9.51	11.47	43.11	0.84	40.44	0.25	0.53	33.33	0.18
2	7.58	8.58	31.01	1.03	25.23	0.24	0.87	20.35	0.3
2	3.02	8.69	27.53	0.91	20.63	0.26	1.94	20.16	0.15
2	0.96	5.72	57.11	0.72	51.39	0.32	0.67	42.01	0.25
2	5.51	3.97	36.71	0.72	30.51	0.3	2.27	27.26	0.23
2	8.21	9.1	35.12	1.34	31.71	0.19	0.95	30.13	0.14
2	6.34	7.77	55.47	0.79	40.43	0.29	0.47	32.19	0.23
2	2.76	7.55	68.17	0.92	53.05	0.25	0.9	32.09	0.16
2	6.12	9.35	33.5	1.31	26.8	0.18	1.27	25.29	0.12
2	1.75	2.66	22.12	1.36	16.88	0.25	1.19	15.01	0.09
