# Supplementary material for: Effectiveness of virtual reality technology combined with conventional pelvic floor rehabilitation training in postpartum myofascial pelvic pain syndrome: A randomized controlled trial
Source: PLoS One. 2026 Mar 31;21(3):e0340918. doi: 10.1371/journal.pone.0340918 (PMC13038010; doi:10.1371/journal.pone.0340918)
Supplement: S9 File — (XLSX) [file pone.0340918.s009.xlsx]

## Sheet: Sheet1
ChiCTR2300069517
Group(1=Experimental group,2=Control group)	VAS
1	2
1	2
1	2
1	3
1	5
2	2
2	2
2	4
