# Supplementary material for: Effectiveness of virtual reality technology combined with conventional pelvic floor rehabilitation training in postpartum myofascial pelvic pain syndrome: A randomized controlled trial
Source: PLoS One. 2026 Mar 31;21(3):e0340918. doi: 10.1371/journal.pone.0340918 (PMC13038010; doi:10.1371/journal.pone.0340918)
Supplement: S11 File — (XLSX) [file pone.0340918.s011.xlsx]

## Sheet: Sheet1
ChiCTR2300069517
Group(1=Experimental group,2=Control group)	Effectiveness of our treatment（1=Very good，2=good，3=general，4=poor，5=extreme difference）	Number of people
1	1	10
1	2	11
1	3	4
1	4	1
1	5	0
2	1	6
2	2	17
2	3	6
2	4	0
2	5	0
