# Supplementary material for: Effectiveness of virtual reality technology combined with conventional pelvic floor rehabilitation training in postpartum myofascial pelvic pain syndrome: A randomized controlled trial
Source: PLoS One. 2026 Mar 31;21(3):e0340918. doi: 10.1371/journal.pone.0340918 (PMC13038010; doi:10.1371/journal.pone.0340918)
Supplement: S12 File — (XLSX) [file pone.0340918.s012.xlsx]

## Sheet: Sheet1
ChiCTR2300069517
perception of the therapy utilizing VR glasses	Number of people
Very good	12
good	10
general	4
poor	0
extreme difference	0
Total	26
